# Supplementary material for: Expanded algal cultivation can reverse key planetary boundary transgressions
Source: Heliyon. 2018 Mar 1;4(2):e00538. doi: 10.1016/j.heliyon.2018.e00538 (PMC5857643; doi:10.1016/j.heliyon.2018.e00538)
Supplement: Supplemental content spreadsheet [file mmc1.xlsx]

## Sheet: R Variables
var	val	unit	us_val	us_unit	note	group
C_prp	0.358307	gC gBiomass-1	0.358307	lbC lbBiomass-1	C:biomass ratio	ecol
N_prp	0.0630718	gN gBiomass-1	0.0630718	lbN lbBiomass-1	N:biomass ratio	ecol
P_prp	0.00871588	gP gBiomass-1	0.00871588	lbP lbBiomass-1	P:biomass ratio	ecol
C_bl	873300000000	t	9.62649e+11	T	Baseline C mass, atmosphere	ecol
C_gr	4260000000	t yr-1	4.69585e+09	T yr-1	Growth rate, atmospheric C	ecol
mod_lat_hi	40	deg			model high latitude	ecol
mod_lat_eq	0	deg			model equator latitude	ecol
prod_hi	54.7875	t ha-1 yr-1	24.4402	T ac-1 yr-1	model productivity, high lat	ecol
prod_lo	91.3125	t ha-1 yr-1	40.7336	T ac-1 yr-1	model productivity, low lat	ecol
mod_m	-0.913125	t ha-1 yr-1 deg-1	-0.407336	T ac-1 yr-1 deg-1	model slope	ecol
mod_b	91	t ha-1 yr-1	40.5942	T ac-1 yr-1	model y intercept (==prod_lo)	ecol
world_npp	104900000000	t yr-1	4.67949e+10	T yr-1	Geider et al., 2001	ecol
ag_npp	8000000000	t yr-1	3.56872e+09	T yr-1	Geider et al., 2001	ecol
emp_ha	5	ha emp-1	12.3552	ac emp-1	area per employee	econ
emp_sal	100000	$ yr-1			employee salary, fully encumbered	econ
mnt_prp	0.05	opex yr-1			maintenance proportion, estimated	econ
cap_lo	250000	$ ha-1	101172	$ ac-1	low CapEx	econ
cap_hi	1000000	$ ha-1	404686	$ ac-1	high CapEx	econ
op_lo	32500	$ ha-1 yr-1	13152.3	$ ac-1 yr-1	low OpEx	econ
op_hi	70000	$ ha-1 yr-1	28328	$ ac-1 yr-1	high OpEx	econ
op_life_long	40	yr			facility lifetime (long)	econ
op_life_short	20	yr			facility lifetime (short)	econ
inc_prp	0.1	prp			annual spending increase	econ
build_yr_lo	50	yr			fast buildout	econ
build_yr_hi	100	yr			slow buildout	econ
final_yr	200	yr			final year	econ
world_dp	75845109000000	$ yr-1

## Sheet: ATS Locations
citation	long	lat	type	name	years active	status
{Adey and Loveland, 2007, #51828}	146.789	-19.2576	prod	GBR Aquarium		good
{Adey et al., 1993, #62}	-80.4575	26.6574	pilot	Everglades STA-1W, FL	2009	good
{Adey et al., 1996, #59863}	-74.5393	40.3724	pilot			good
{Adey et al., 2013, #773}	-76.329	37.8553	pilot			good
{Bothwell, 1983, #24121}	-120.9	50.8	pilot			good
{Bothwell, 1989, #88089}	-119.7	50.8	pilot			good
{Carpenter et al., 1991, #87446}	-64.7	17.45	pilot			good
{Chang et al., 2011, #74666}	120.3	23	pilot			good
{Chen et al., 2015, #5692}	117.786	24.5205	pilot			good
{Craggs et al., 1996, #78913}	-121.133	37.4731	prod	Patterson, CA	1995-1996	good
{D'Aiuto et al., 2015, #56014}	-80.4087	27.4278	pilot			good
{Huang et al., 2013, #766}	-80.4272	37.2232	pilot			good
{HydroMentia, 2013, #63002}	-79.025	36.0017	prod	City of Durham, NC	2015-2017	unk
{HydroMentia, 2013, #95236}	-80.9071	27.214	prod	S-154, FL	2003-2004	good
{HydroMentia, 2013, #95236}	-81.9654	27.8745		Mosaic Fertilizer		good
{HydroMentia, 2017, #63002}	-81.8806	26.6747	pilot	Powell Creek, FL	2009	good
{HydroMentia, 2017, #63002}	-80.8538	27.3291	prod	Taylor Creek, FL	2007-2009	good
{HydroMentia, 2017, #63002}	-80.8697	27.5021	prod	HMI Aquaculture	2000-2002	good
{HydroMentia, 2017, #63002}	-80.3989	27.5923	prod	Osprey Marsh, FL	2013-2017	good
{HydroMentia, 2017, #63002}	-80.3994	27.6027	pilot	PC-South	2010	good
{HydroMentia, 2017, #63002}	-80.4795	27.6095	prod	Egret Marsh, FL	2010-2017	good
{HydroMentia, 2017, #63002}	-81.4453	28.5648	pilot	Lake Lawne, FL	2009	good
{HydroMentia, 2017, #63002}	-82.4772	29.9231	pilot	Santa Fe River, FL	2009-2010	good
{HydroMentia, 2017, #63002}	-85.0244	34.8272	pilot	Dalton Utilities, GA	2010-2013	good
{HydroMentia, 2017, #63002}	-76.5358	39.1978	pilot	MPA DMCF, MD	2012-2014, 2016	good
{HydroMentia, 2017, #63002}	-76.5198	39.2418	pilot	MPA Dundalk, MD	2015	good
{HydroMentia, 2017, #63002}	-76.263	39.756	pilot	Peach Bottom PA	2009	good
{HydroMentia, 2017, #63002}	-73.8289	40.5842	pilot	Rockaway, NY	2010-2011	good
{Liu et al., 2016, #46476}	3.57406	51.0826	pilot			good
{Mayr et al., 2015, #17666}	16.431	48.1976	pilot			good
{Morrissey et al., 1988, #63991}	146.8	-19.3				checking
{Mulbry et al., 2008, #98411}	-76.9	39	pilot			good
{Mulbry et al., 2010, #528}	-76.7136	38.7844	pilot			good
{Mulbry et al., 2010, #528}	-76.4576	39.1315	pilot			good
{Mulbry et al., 2010, #528}	-76.2687	39.4499	pilot			good
{Ray et al., 2015, #84240}	-76.1888	38.609	pilot			good
{Rothman et al., 2013, #23278}	-76.3823	37.2476	pilot	Gloucester Point, VA	2009-2010	good
{Sandefur et al., 2011, #789}	-94.1667	36.2	pilot	Spring Creek, AK	2009	good
{Sandefur et al., 2014, #73121}	-94.0893	36.0808	pilot	Fayetteville, AK	2010-2011	good
{Sindelar et al., 2015, #38897}	-82.3235	29.6456	pilot			good
{Stewart, 2004, #96157}	-98.8062	29.4912	prod	Fall River, TX	2000-2002	good
{Sukačová et al., 2015, #3065}	16.1633	51.6276	pilot			good
{Yan and Arellano, 2015, #82538}	-103.35	34.1786	pilot	ENMU, NM	2014-2017	gray
Kangas and Mulbry, 2013	-75.9	39	pilot			good

## Sheet: Settings
Ecological Parameters			Note		Conversion Factors, Constants
ATS productivity (high lat)	15	g m-2 d-1			yr	365.25	d
ATS productivity (high lat)	54.7875	t ha-1 yr-1			ha	10000	m2
ATS productivity (equator)	25	g m-2 d-1			t	1000000	g
ATS productivity (equator)	91.3125	t ha-1 yr-1			Kg	1000	g
Model High Latitude	40	deg			Pg	1000000000000000	g
Model Low Latitude	0	deg			m3	1000	L
Model Slope	-0.913125	t ha-1 yr-1 deg-1			g C	3.66412	g CO2
Model y Intercept	91	t ha-1 yr-1			mol C	12.011	g
Baseline CO2	410	ppm			mol H	1.008	g
Baseline C	873300000000	t			mol N	14.007	g
Net Atmospheric CO2	2	ppm yr-1	{Ciais et al., 2014, #20246}		mol O	15.9994	g
Net Atmospheric C	4260000000	t yr-1			mol P	30.97	g
					gBiomass	0.358307	gC
Economic Parameters			Note		gBiomass	0.0630718	gN
Area per operator	5	ha	Assumption		gBiomass	0.00871588	gP
Gross World Product	75845109000000	US$	{The World Bank, 2017, #21801}		L	0.264172	gal
World NPP	104.9	Pg yr-1	{Geider et al., 2001, #57976}		ha	2.47105	ac
World NPP	104900000000	t yr-1			ac	0.404686	ha
Ag NPP	8	Pg yr-1	{Geider et al., 2001, #57976}		cm	0.393701	in
Ag NPP	8000000000	t yr-1			m	3.28084	ft
Capex Low	250000	$ ha-1	Parameter		m3	1.30795	yd3
Capex High	1000000	$ ha-1	Parameter		Mg	1.10231	t
Operator Load	5	ha emp-1	Parameter		g	0.00220462	lb
Operator Salary	100000	$ yr-1	Parameter		ft2	9.2903e-06	ha
Maintenance	0.05	opex yr-1	Parameter		mi	5280	ft
Opex Low	32500	$ ha-1 yr-1			lb	0.453592	kg
Opex High	70000	$ ha-1 yr-1			in2	0.00064516	m2
Facility Long Life	40	yr	Parameter		mi	1.60934	km
Facility Short Life	20	yr	Parameter		km	1000	m
% $ Increment	0.1	prp	Parameter		ppm CO2 (vol.)	2130000000	tC
Rapid buildout	50	yr	Parameter		t	2204.62	lb
Slow buildout	100	yr	Parameter		t	1.10231	T
Final year	200	yr	Parameter		t ha-1	2.72387	T ac
Biomass Stoichiometry (Ebeling et al., 2006)
Atom	Molar ratio	Mass component	Mass fraction
C	106	1273.17	0.358307
H	263	265.104	0.0746081
O	110	1759.93	0.495298
N	16	224.112	0.0630718
P	1	30.97	0.00871588
		3553.29

## Sheet: Wetlands
Wetland surface area per PE				Vergeles et al., 2015								gal	3.78541	L			Citation	{Verhoeven and Meuleman, 1999, #34609}
	min	max		Site	Area (m^2)	Discharge (m^3 d^-1)	Residence time (d)	Capacity (L d^-1)	Capacity (L m^-1)	L min^-1 m^-2		m^3	1000000	L			Location	Lauwersoog, NL
VF	1	3		B1	760	10	15	10000000	6944.44	9.13743		m^3	264172	gal			Latitude	53.4	deg
HF	5	10		B2	11000	700	11	700000000	486111	44.1919		day	1440	min			Modeled ATS productivity	42.2391	t ha-1 yr-1
				B3	4500	15	15	15000000	10416.7	2.31481		10 mgd	37.8541	mlpd			Total N	2.8	t ha-1 yr-1
				B4	9385	400	11	400000000	277778	29.5981		10 mgd/2.5 ac	37.8541	mlpd/ha			N removed	0.35	prp
				B5	2800	60	14	60000000	41666.7	14.881		ha	10000	m^2			N removed	0.98	t ha-1 yr-1
				B6	3400	80	13	80000000	55555.6	16.3399		10 mgd/2.5 ac	3785.41				Total P	0.4	t ha-1 yr-1
				B7	2750	70	13	70000000	48611.1	17.6768		S-154	85.6584	Their best			P removed	0.26	prp
				B8	1550	20	14	20000000	13888.9	8.96057							P removed	0.104	t ha-1 yr-1
				B9	1650	10	15	10000000	6944.44	4.20875							Biomass, N	15.5379	t ha-1 yr-1
																	Biomass, P	11.9322	t ha-1 yr-1
									486111	44.1919							ATS/N	2.71847	prp
																	ATS/P	3.53991	prp
																	Citation	{Zhang et al., 2015, #93587}
																	Location	Peradenia, Sri Lanka
																	Latitude	7.3	deg
																	Modeled ATS productivity	84.3342	t ha-1 yr-1
																	Area	25	m2
																	Area	0.0025	ha
																	HLR	13	m3 d-1
																	HLR	13000	L d-1
																	Total P	1.36	mg L-1
																	Total P	17680	mg d-1
																	P removed	0.19	prp
																	P removed	3359.2	mg d-1
																	P removed	1.22695e+06	mg yr-1
																	P removed	#REF!	t yr-1
																	P removed	#REF!	t ha-1 yr-1
																	Biomass, P	#REF!	t ha-1 yr-1
																	Citation	{Zhang et al., 2015, #93587}
																	Location	Hsin-Hai, Taiwan
																	Latitude	24.8	deg
																	Modeled ATS productivity	68.3545	t ha-1 yr-1
																	Area	1.07	ha
																	HLR	4000	m3 d-1
																	HLR	4000000	L d-1
																	Total P	1.9	mg L-1
																	Total P	24700	mg d-1
																	P removed	0.44	prp
																	P removed	10868	mg d-1
																	P removed	3969537	mg yr-1
																	P removed	#REF!	t yr-1
																	P removed	#REF!	t ha-1 yr-1
																	Biomass, P	#REF!	t ha-1 yr-1
																	Total N		t ha-1 yr-1

## Sheet: Highway Costs
Parameter	Value	Unit	Reference
Total US lane length	8.76605e+06	mi	{FHWA, 2014, #85081}
Total US lane length	1.41076e+10	m
Minimum US lane width	12	ft	{AASHTO, 2005, #2622}
Minimum US lane width	3.6576	m
Minimum US highway area	5.15998e+10	m^2
Minimum US highway area	5.15998e+06	ha
US highway CapEx	1.05424e+11	$ yr-1	{FHWA, 2015, #84398}
US highway OpEx	5.14422e+10	$ yr-1	{FHWA, 2015, #84398}
US highway TotEx	1.56866e+11	$ yr-1
US highway TotEx	30400.5	$ ha yr-1
